# Supplementary material for: Structural and Functional Analysis of Gly212 Mutants Reveals the Importance of Intersubunit Interactions in ASIC1a Channel Function
Source: Front Mol Biosci. 2020 Apr 28;7:58. doi: 10.3389/fmolb.2020.00058 (PMC7198790; doi:10.3389/fmolb.2020.00058)
Supplement: DATA SHEET S2 — Raw Data. [file Data_Sheet_2.xlsx]

## Sheet: Fig. 1D_Imax
Peak current amplitudes
at pH4.5 for most mutants, except for G212V and G212K, where this was pH4.0
Two-electrode voltage-clamp to -40mV
units: mA
	Wild Type	G212E	G212T	G212F	G212D	G212A	G212Q	G212S	G212K	G212V
	9.99	21.1	46.3	6.31	11.7	16.3	11.3	18.1	0.372	0.437
	15.9	18.6	49.9	7.2	10.9	18.8	24.8	28.3	0.144	0.756
	11	15.5	36.8	9.55	4.92	20.4	29.9	25	0.281	1.01
	11.9	14	39.8	5.23	9.98	17.7	18.4	14.3	0.137	0.784
	16	14.6	22.7	7.23	13.5	38.6	19.6	16.5	0.128	1.19
	14.8	14.1	17.6	5.42	10.7	58.8	42.2	18.3	0.109	0.872
	11.7	9.97	12	5.67	22	33.9	35.1	17.6	0.306	0.362
	11.4	28.1	14.4	2.67	15.8	44.1	71.1	38		1.5
	9.18	19.9	19	2.57	18	30.5	38.7	25.4
	29.9	30.8	46.1	7.81	13	68	18.8	9.03
	10.9	20	14.5	3.23	5.67	9.93	17.1	4.59
	8.61	22.2	8.58	6.94	15.9	15.5	19.7	1.31
	6.59	9.57	4.25	8.51	15.4	16.9	14.7	3.15
	15.6	12.3	14.1	4.15	26.7	8.61	2.19	3.97
		7.3	39.9				15.8	2.49
		15.4					19.1	9.09
		14.9					20.3	3.07
		23.8					24.7	4.43
		20.9					28.1	5.17
		29.2					15.2
		29

## Sheet: Fig.1G-TotalProt
Normalized total ASIC1a protein expression (normalized in each experiment to the WT signal on the same blot)
	Wild Type	G212E	G212T	G212F	G212D	G212A	G212Q	G212S	G212K	G212V	Non Injected
Exp.1	1	0.96	2.26	0.85	1.01	1.29	1.6	2.37	1.19		0.01
											0.18
Exp. 2	1	0.51	0.7	1.26		0.22	2.08	0.65	1.63	1.98	0.04
											0.01
Exp. 3	1	0.89	0.49	0.31	0.45	0.62	0.06	0.33		0.84	0.02
											0

## Sheet: Fig.1H-CellSurfaceProt
Normalized cell surface ASIC1a protein expression (normalized in each experiment to the WT signal on the same blot)
	Wild Type	G212E	G212T	G212F	G212D	G212A	G212Q	G212S	G212K	G212V	Non Injected
Exp. 1	1	0.62	1.4	0.25	0.65	0.2	1.13	0.06	0.11	1.27	0.03
Exp. 2	1	0.74	0.83	0.97		0.73	0.86	0.81		0.69	0
											0.01
											0
Exp. 3	1	1.38	0.48	1.49	0.18	0.34	0.17	0.13	1.64	0.48	0.03
					0.62				1.34		0
											0

## Sheet: Fig.2D-activation
pH dependence of activation
peak current amplitudes normalized to the amplitude obtained at the most acidic pH
		Series 1																							Series 2
	G212
	6.7	0.0219168		0.0263934		0.0234381		0.023459		0.0121056		0.0321887													0.0625131		0.280084		0.239234		0.253597				0.238227		0.148272		0.104378		0.282144		0.376219		0.380101		0.193962		0.314916
	6.55	0.28139		0.290305		0.330024		0.303206		0.17721		0.296755													0.0481733		0.168256		0.134752		0.160502				0.639484		0.558167		0.468017		0.683926		0.804422		0.895095		0.453587		0.51304
	6.4	0.670292		0.608282		0.67675		0.635522		0.580906		0.574598													0.852758		0.91991		0.954766		1.14922				0.866535		0.720409		0.707927		0.895013		0.920311		0.972233		0.823538		0.831603
	6.2	0.878795		0.784005		0.845354		0.78009		0.809091		0.77793													0.95539		0.971178		0.995973		1.20716				0.891064		0.804599		0.793771		0.959477		0.953839		0.986564		0.919104		0.9471
	6	1.03994		0.996055		1.06494		0.961177		0.970123		0.919182													1.00875		0.954974		0.981031		1.19857				0.975775		0.934334		0.966347		0.972401		0.964326		0.994267		0.974982		0.984172
	5.5	1.03563		1.02701		1.06421		0.982099		1.05735		1.00472													1.04009		0.990039		0.990661		1.04012				1.00053		1		1		1		1		1		1		1
	5	1		1		1		1		1		1													1		1		1		1				1		0.933951		0.859433		0.927185		0.970643		0.983877		0.945226		0.93801
	D212
	6.7	-0.00541959		-0.0257431		0.00924918		0.0222196		0.0517789		0.0210704		0.0511879		0.0173433									0.0484849		0.0360276		0.0809579		0.0295404		0.0394991		0.0132402		0.0428737		0.0207103
	6.5	0.0427029		0.100663		0.0931077		0.22944		0.436091		0.380777		0.192204		0.40043									0.184242		0.196771		0.131932		0.0331336		0.0677116		0.476866		0.0434298		0.0112965
	6.3	0.276914		0.267654		0.316185		0.603233		0.712991		0.602869		0.502045		0.581718									0.368492		0.397697		0.265366		0.26986		0.280258		0.630381		0.0634747		0.38998
	6	0.573635		0.661637		0.660856		0.867592		0.882093		0.670911		0.612434		0.722166									0.802417		0.82171		0.713648		0.734535		0.63449		0.575672		0.307348		0.81812
	5	0.970289		1.16031		0.951462		1.06166		1.06034		0.960421		0.952919		0.85059									1		1		1		1		1		0.703898		1		1
	4.5	0.925755		1.06428		1.03006		0.990993		1.0572		0.998234		0.963565		0.935952									0.986052		0.986147		0.980516		1.17005		0.814425		1		0.276177		0.47497
	4	1		1		1		1		1		1		1		1									1.00605		0.97043		0.941501		1.07185		0.99123		0.938846		0.613591		0.633347
	G212A
	6.7	0.0808806		0.0447409		0.039179		0.0954375		0.0410509		0.0348425		0.0384939		0.0255673		0.0222088		0.0433712					0.0809396		0.101856		0.0478213		0.0880228
	6.6	0.610476		0.300263		0.379102		0.686197		0.514705		0.461808		0.549402		0.516217		0.487222		0.620084					0.217892		0.262092		0.144936		0.202225
	6.5	0.832763		0.776665		0.793331		0.911177		0.93913		0.739575		0.839583		0.804703		0.86038		0.922313					0.766		0.738479		0.484929		0.524536
	6	0.957132		1.40625		1.11598		0.990842		1.23902		1.28308		1.06042		1.14326		1.34519		1.17909					0.94809		0.919054		0.927291		0.930954
	5	0.932305		1.14742		1.16355		0.954871		1.24538		1.33442		1.11181		1.16867		1.32861		1.13978					1		1		1		1
	4.5	0.945763		1.07855		1.09563		0.974346		1.14826		1.20091		1.07156		1.03395		1.23839		1.1025					0.931982		0.968838		0.888132		0.901826
	4	1		1		1		1		1		1		1		1		1		1					0.854858		0.931218		0.753827		0.778796
	G212E
	7	0.010264		0.0106081		0.00514441		-0.00532576		0.0136161		0.0132158		0.0132611		0.0374079		0.0633936							0.0284826		0.0202644		0.0212387		0.0145219		0.0315997
	6.8	0.215433		0.0844449		0.112641		0.101277		0.233007		0.0694822		0.25821		0.737721		0.949427							0.483932		0.332673		0.33065		0.245695		0.526035
	6.7	0.528702		0.274868		0.35669		0.358549		0.55904		0.279925		0.61801		0.966694		1.21377							0.732659		0.729042		0.70244		0.578347		0.782286
	6.5	0.800301		0.594397		0.636109		0.692363		0.830705		0.581881		0.897573		1.23746		1.36468							0.870843		0.839902		0.847073		0.731312		0.919337
	6	1.00242		0.948882		0.948128		1.01044		1.03229		0.95009		1.10373		1.35268		1.45127							0.991244		0.961818		0.989266		0.940382		1.00212
	4.5	1.08907		1.09564		1.01625		1.06891		1.08013		1.0502		1.1297		1.31264		1.35339							1		1		1		1		1
	4	1		1		1		1		1		1		1		1		1							0.771863		0.825307		0.764849		0.811037		0.811228
	G212F
	6.5	0.189896		0.141364		0.176928		0.181314		0.108654															0.133592		0.067292		0.0773147		0.0756363		0.197993		0.0200553		0.0537965		0.0337788
	6.3	0.410897		0.243012		0.333124		0.385343		0.29492															0.376832		0.144758		0.189558		0.225197		0.114403		0.12481		0.183554		0.125761
	6	0.730866		0.517647		0.578078		0.691731		0.694426															0.806127		0.499224		0.527298		0.650494		0.212204		0.484518		0.652353		0.612365
	5.5	0.796348		0.723841		0.813406		0.923702		0.893851															0.86394		0.67292		0.757202		0.775711		0.912265		0.836099		0.755835		0.753202
	5	0.936008		1.01141		0.944016		0.935245		0.890053															0.991654		0.866979		0.872832		0.907774		1.04979		0.830568		0.761954		0.803937
	4.5	0.966395		0.987166		0.888032		1.02911		0.926678															1		1		1		1		1		1		1		1
	4	1		1		1		1		1															1.02739		1.00704		0.979996		1.04306		1.11855		1.00123		0.992202		0.986194
	G212S
	6.5	0.0852544		0.0436617		0.0476502		0.0241729		0.019108		0.0066296		0.00970525		0.00512332		0.00814092							0.0257664		0.0178122		0.0510557		0.0728279		0.0321393		0.0200063		0.0387349		0.0239356		0.052696		0.0136361
	6.4	0.502687		0.382125		0.429232		0.171418		0.162579		0.0723892		0.115223		0.0930472		0.0922405							0.0328431		0.0198617		0.0504096		0.0728279		0.0267185		0.0540057		0.27377		0.100024		0.119653		0.0505927
	6.3	0.722801		0.696948		0.64571		0.430204		0.407922		0.356852		0.378691		0.339554		0.315706							0.388134		0.212014		0.121714		0.183475		0.323909		0.178852		0.511114		0.265055		0.364632		0.219168
	6	0.933648		0.997281		0.95222		0.845715		0.86129		0.669568		0.74593		0.773252		0.61699							0.501359		0.361764		0.246876		0.292719		0.490995		0.397328		0.683363		0.511593		0.573747		0.441897
	5	1		1		1		1		1		1		1		1		1							1		1		1		1		1		1		1		1		1		1
	4.5	0.991171		1.01098		0.978325		0.98007		0.939942		1.01733		0.957783		1.03758		0.866212							0.993843		0.9945		1.01358		0.983188		0.979859		1.06926		1.00341		0.997863		1.00289		0.960843
	4	0.997039		1.03077		0.958021		0.967837		0.828096		0.975014		0.885599		1.04234		0.802819							0.995818		0.986629		1.01572		1.04761		0.962072		1.10153		1.02781		0.964595		1.05035		0.952935
	G212Q
	6.7	0.0364567		0.0330216		0.0288649		0.0157373		0.0300124		0.0203565		0.0132242		0.00886889		0.00796956		0.00239908					0.0226321		0.0280546		0.110672		0.0529508		0.0492008		0.0659758		0.0260155		0.0418126		0.0391067		0.0500282
	6.6	0.287669		0.217826		0.1881		0.065697		0.170211		0.182368		0.118615		0.0962937		0.0605155		0.0297487					0.110366		0.2256		0.179839		0.0937483		0.112365		0.187558		0.203682		0.156793		0.181255		0.213182
	6.5	0.495609		0.374912		0.436321		0.136564		0.434171		0.344381		0.200346		0.194784		0.113727		0.120555					0.241973		0.0713038		0.225297		0.196179		0.245344		0.533442		0.566303		0.48781		0.486658		0.578167
	6.3	0.739564		0.630597		0.698181		0.359847		0.68358		0.591913		0.583314		0.464766		0.330486		0.35601					0.83768		0.776158		0.786564		0.77516		0.79986		0.958518		0.912747		1.01532		0.89511		0.915291
	5	1.01497		0.991976		0.993295		0.9802		1.0015		1.00127		0.931911		0.935414		0.935529		0.935025					1		1		1		1		1		1		1		1		1		1
	4.5	1.01281		0.993099		1.00664		0.976643		1.00965		1.06636		1.06556		1.05377		1.01211		0.798951					0.808058		0.857987		0.828062		0.874993		0.844404		0.750234		0.923542		0.684326		0.880208		0.940877
	4	1		1		1		1		1		1		1		1		1		1					0.57782		0.672123		0.638348		0.699639		0.722732		0.524965		0.813764		0.442506		0.77965		0.885156
	G212T
	6.5	0.0249298		0.0213563		0.0319055		0.0643001		0.03077		0.0495916		0.0146602		0.0478349		0.0249838		0.0673844		0.0697734	0.131001		0.0351726		0.0650598		0.0457716		0.0533071		0.0328054		0.109086		0.0710093		0.110994		0.0619574		0.0490741
	6.4	0.184241		0.165689		0.212126		0.378582		0.212252		0.288088		0.171647		0.305501		0.162248		0.350613		0.372187	0.516939		0.0365512		0.0939761		0.140416		0.177517		0.0628754		0.357866		0.313319		0.476182		0.293032		0.260968
	6.3	0.520333		0.448494		0.543071		0.694153		0.581443		0.621585		0.509653		0.641855		0.466802		0.603681		0.758354	0.800767		0.144825		0.0807212		0.0868896		0.095335		0.0421001		0.711449		0.574431		0.74162		0.578788		0.525152
	6.2	0.74612		0.673945		0.756039		0.882206		0.79809		0.819051		0.77642		0.806532		0.675429		0.757072		0.933811	0.907423		0.491032		0.459044		0.583407		0.643424		0.373434		0.781867		0.727798		0.865361		0.671379		0.651857
	6	0.87926		0.824338		0.873792		0.948478		0.938591		0.9246		0.913398		0.912582		0.936471		0.913109		1.04097	0.995997		0.650692		0.701196		0.760278		0.813782		0.597585		0.869224		0.859473		0.948559		0.868036		0.86132
	4.5	1.05202		1.01457		1.02646		1.01454		1.05342		1.034		1.02529		1.0281		1.21911		1.0999		1.10703	1.04304		1		1		1		1		1		1		1		1		1		1
	4	1		1		1		1		1		1		1		1		1		1		1	1		0.935518		0.879522		0.972858		0.980366		0.841442		0.992082		0.978586		0.980455		0.9652		0.895731

## Sheet: Fig.2E-pH50 act
pH50 values (activation)
	Wild Type	G212E	G212T	G212F	G212D	G212A	G212Q	G212S
Series 1	6.454	6.678	6.296	5.947	6.319	6.619	6.468	6.386
	6.427	6.543	6.271	6.062	6.318	6.55	6.398	6.358
	6.457	6.587	6.306	6.004	6.463	6.558	6.431	6.362
	6.45	6.596	6.36	5.763	6.084	6.628	6.222	6.262
	6.406	6.693	6.313	5.769	6.091	6.583	6.423	6.282
	6.424	6.545	6.332	6.234	6.135
		6.711	6.298	5.934	6.338
		6.819	6.338	6.109	6.423
		6.852	6.249	6.188	6.324
			6.321	6.172	6.204
			6.359		6.383
			6.395
Series 2	6.456	6.805	6.139	6.228	6.223	6.557	6.327	6.251
	6.494	6.772	6.15	5.827	6.248	6.557	6.223	6.173
	6.494	6.769	6.189	5.967	6.157	6.509	6.069	6.229
	6.532	6.725	6.229	6.099	6.118	6.521	6.091	6.195
	6.603	6.814	6.096	5.793	6.135		6.317	6.222
	6.558		6.363	5.992			6.229	6.337
	6.532		6.323	6.129	5.996		6.451	6.328
			6.386	6.09	6.305		6.319	6.327
	6.625		6.313				6.356	6.312
	6.666		6.303				6.282	6.328
	6.674
	6.548
	6.586
Series 3						6.545	6.362	6.132
						6.593	6.34	6.205
						6.579	6.285	6.165
						6.561	6.206	6.145
						6.604	6.248

## Sheet: Fig.2F-SSD
pH dependence of steady-state desensitization
Normalized peak current amplitudes are indicated as a function of the conditioning pH
		Series1							Series 2													Series 3
																																												mean	SEM	n
	G212
	7.8								1		1		1		1		1		1			1		1		1		1		1		1		1		1		1		1		1		1	0	17
	7.6								0.940449		0.998865		0.925767		0.963279		0.910581		0.848577			1.10838		1.08092		1.00104		0.956475		0.80521		0.955548		0.940471		0.954578		0.884131		0.981293		0.991504		0.95571	0.0179407	17
	7.2								0.879313		0.924664		0.847244		0.903183		0.827435		0.777942			0.947958		0.695222		0.970644		0.963443		0.584342		0.872962		0.82256		0.846618		0.620296		0.755736		0.312879		0.797203	0.0407004	17
	7.1								0.519362		0.506589		0.551226		0.85351		0.467777		0.52294			0.278884		0.103367		0.482034		0.313889		0.101214		0.27927		0.184482		0.232048		0.16427		0.235866		0.0381948		0.343231	0.0517272	17
	7								0.13559		0.186278		0.195878		0.579665		0.163022		0.205966			0.0556333		0.0632017		0.155749		0.0911325		0.0548806		0.114097		0.0567197		0.0786659		0.0426908		0.0733665		0.0250775		0.133977	0.0311682	17
	6.9								0.0395341		0.0374757		0.0429544		0.309397		0.0311205		0.0453424			0.0160662		0.0354408		0.0150928		0.0195908		0.0413858		0.0686566		0.0113435		0.0262214		0.0234112		0.0199711		0.0235338		0.0474434	0.0167341	17
	6.8								0.0138166		-0.00939092		0.0201865		0.0595293		0.0156868		0.00615824			0.0167862		0.0366206		0.00974737		0.020752		0.0431842		0.0669983		0.0256724		0.0263926		0.0232141		0.0159767		0.0250775		0.0244946	0.00453555	17
	D212
	7.6								1		1		1		1							1		1				1		1														1	0	8
	7.4								1.054		1.01643		0.987117		1.00672							0.815966		1.01243				0.8598		0.929966														0.960302	0.0296927	8
	7.25								0.8771		0.863888		0.792183		0.763137							0.443092		0.70618				0.405396		0.576431														0.678426	0.0647915	8
	7.2								0.644596		0.674841		0.646596		0.480708							0.213075		0.200495				0.214523		0.240451														0.414411	0.0774168	8
	7.15								0.291492		0.362493		0.313756		0.176926							0.202182		0.0833922				0.206077		0.229303														0.233203	0.0310317	8
	7.1								0.106192		0.160297		0.127491		0.0660077							0.203391		0.0521644				0.20439		0.227713														0.143456	0.0234002	8
	7								0.0132303		0.010449		0.0113652		-0.0155408							0.198547		0.05181				0.212836		0.235675														0.0897964	0.0375819	8
	G212A
	7.4	1	1	1	1	1	1	1														1		1		1		1		1		1		1		1		1						1	0	16
	7.3	0.843243	0.883871	0.905983	0.818487	0.819712	0.871951	0.953333														0.949543		0.912016		0.840394		0.903177		0.885973		0.887109		0.868634		0.863348		0.900342						0.881695	0.00994355	16
	7.1	0.751351	0.783871	0.787179	0.278992	0.326923	0.353659	0.3														0.43357		0.310646		0.180761		0.289483		0.245711		0.120792		0.171496		0.200501		0.232935						0.360492	0.0547322	16
	7	0.342162	0.325806	0.34359	0.103025	0.11226		0.0625333														0.261254		0.219405		0.119449		0.166341		0.0681994		0.0301682		0.0426117		0.0512945		0.073668						0.154784	0.0295036	15
	6.9	0.105405		0.0905983	0.0282353	0.028125	0.0367886	0.0131333														0.0500966		0.0419989		0.0813968		0.0451835		0.0191055		0.0146053		0.0235759		0.0199781		0.0377115						0.0423959	0.00735732	15
	6.8	0.0278378	0.0970968	0.0233333	0.0089916	0.00701923	0.00658537	0.00336														0.0212134		0.0347569		0.0898525		0.0387292		0.0110036		0.0106549		0.0113517		0.0205179		0.0282399						0.027534	0.00695684	16
	6.7	0.00238919	0.00451613	0.00738462	0.00169748	-0.00214423	0.0260163	0.0813333														0.0336156		0.0246199		0.0665967		0.0302881		0.0111248		0.00814071		0.0132724		0.016378		0.0208731						0.0216314	0.00579229	16
	G212E
	8.2								1		1		1		1		1		1		1	1		1		1		1		1														1	0	12
	8								0.948041		0.972719		0.934135		0.950301		1.01063		0.958645		0.963481	0.98039		0.831384		0.887947		0.913248		0.968931														0.943321	0.0136852	12
	7.4								0.86766		0.904297		0.864607		0.978934		0.891108		0.920673		0.927117	1.03405		0.750182		0.852129		0.924325		1.00467														0.90998	0.0218204	12
	7.2								0.632991		0.68646		0.703775		0.848611		0.732283		0.805576		0.800311	0.765156		0.455621		0.461843		0.565183		0.989704														0.70396	0.0453626	12
	7.15								0.384445		0.430566		0.459047		0.552133		0.499827		0.622422		0.599402	0.353253		0.136959		0.181463		0.237019		0.807902														0.438703	0.0564821	12
	7.1								0.207476		0.251569		0.258952		0.322166		0.305723		0.423785		0.406589	0.153817		0.134893		0.0714371		0.112069		0.581431														0.269159	0.0429744	12
	7								0.0111434		0.0326953		0.0306435		0.0487667		0.0392811		0.0569324		0.067265	0.0737797		0.113559		0.0379664		0.08169		0.306333														0.0750047	0.0224629	12
	G212F
	7.9								0.982121		0.987763		0.903061		0.983661		0.835355					1		1		1		1		1		1		1		1		1		1				0.979464	0.0121333	15
	7.8								1		1		1		1		1					0.93627		0.953509		0.858609		0.93547		0.890172		0.911669		0.854551		0.9181		0.919222		0.949968				0.941836	0.0131635	15
	7.5								0.731207		0.721264		0.710146		0.776642		0.718932					0.551708		0.430272		0.415229		0.450597		0.454191		0.224052		0.21333		0.256678		0.129905		0.259266				0.469561	0.0572737	15
	7.45								0.71659		0.702212		0.657609		0.500063		0.647603					0.349314		0.169188		0.179802		0.171331		0.188103		0.0805073		0.0600833		0.0812689		0.0441807		0.0917567				0.309308	0.0671961	15
	7.42								0.709229		0.409425		0.51699		0.417663		0.585681					0.208393		0.101621		0.0990069		0.0845237		0.103457		0.0422796		0.0260282		0.0418564		0.0293444		0.0477439				0.228216	0.0602732	15
	7.4								0.358927		0.22278		0.287571		0.275293		0.309029					0.224885		0.102703		0.119865		0.0850941		0.108925		0.0283549		0.027974		0.0237785		0.0263767		0.0272068				0.148584	0.0308194	15
	7.3								0.0382484		0.0169449		0.0431974		0.0264856		0.0404688					0.0832086		0.0383781		0.0294707		0.0399777		0.0339808		0.0192407		0.032596		0.0128662		0.0243979		0.0108026				0.0326843	0.00450372	15
	G212S
	7.4	1	1	1	1	1	1															0.9768		0.964644		0.980489		0.979729		0.999352		1.02258		1.02964		1.08246		1.14675		1.09199				1.01715	0.0122574	16
	7.3	0.780899	0.924051	0.95685	1.00324	1.01993	0.925764															1		1		1		1		1		1		1		1		1		1				0.975671	0.0147315	16
	7.1	0.775281	0.85443	0.955771	0.822006	0.877076	0.650655															0.315479		0.247278		0.484826		0.421672		0.494233		0.343222		0.127513		0.15953		0.1194		0.160669				0.488065	0.0741334	16
	7	0.617978	0.536076	0.668824	0.0601942	0.0946844	0.0982533															0.0836061		0.0422818		0.119834		0.0889402		0.15789		0.023079		0.0402117		0.0174981		0.116916		0.0224569				0.174295	0.0549768	16
	6.9	0.15	0.0670886	0.14671	0.00326861	0.00481728	0.00576419															0.0192472		0.0140146		0.00841117		0.0107102		0.0151385		0.00939634		0.0330688		0.0171257		0.0858189		0.0142411				0.0378013	0.0122054	16
	6.8	0.0378652	0.00236076	0.026753																		0.0222545		0.0156775		0.00872262		0.0110594		0.00852887		0.0095615		0.0433864		0.0160085		0.0845768		0.0135106				0.0230973	0.00609632	13
	6.7	0.00204494	0.0287342	0.00193096																		0.0213525		0.0144898		0.00841117		0.0102444		0.00852887		0.0130231		0.0452384		0.016195		0.0783581		0.012963				0.0201165	0.00581419	13
	G212Q
	7.4	1	1	1	1	1	1															0.9768		0.964644		0.980489		0.979729		0.999352		1.02258		1.02964		1.08246		1.14675		1.09199				1.01715	0.0122574	16
	7.3	0.975815	0.981818	0.890323	0.97561	1.0362	0.88															1		1		1		1		1		1		1		1		1		1				0.983735	0.0102097	16
	7.1	0.687697	0.686364	0.494194	0.920732	1.05882	0.865714															0.315479		0.247278		0.484826		0.421672		0.494233		0.343222		0.127513		0.15953		0.1194		0.160669				0.474209	0.0743292	16
	7	0.0401682	0.0778182	0.096129	0.578659	0.687783	0.582857															0.0836061		0.0422818		0.119834		0.0889402		0.15789		0.023079		0.0402117		0.0174981		0.116916		0.0224569				0.173508	0.0561044	16
	6.9	0.00444795	0.00270909	0.00409677	0.0562195	0.113122	0.103143															0.0192472		0.0140146		0.00841117		0.0107102		0.0151385		0.00939634		0.0330688		0.0171257		0.0858189		0.0142411				0.0319319	0.00920814	16
	6.8				0.0115244	0.020905	0.0250857															0.0222545		0.0156775		0.00872262		0.0110594		0.00852887		0.0095615		0.0433864		0.0160085		0.0845768		0.0135106				0.0223694	0.00581339	13
	6.7				0.000713415	0.00124434	0.00129714															0.0213525		0.0144898		0.00841117		0.0102444		0.00852887		0.0130231		0.0452384		0.016195		0.0783581		0.012963				0.0178507	0.00597112	13
	G212T
	7.4								1		1		1		1		1					1		1		1		1		1		1		1		1		1		1				1	0	15
	7.2								1.00581		0.975081		0.985832		0.971364		0.916731					0.930414		0.847461		0.875274		0.975368		0.927259		0.946315		0.767427		0.866882		0.864229		0.911492				0.917796	0.0165863	15
	6.9								0.739281		0.879707		0.982791		0.861076		0.826823					0.704361		0.696644		0.746053		0.929782		0.815864		0.825749		0.539852		0.674845		0.632432		0.753511				0.773918	0.0302196	15
	6.8								0.424516		0.730959		0.882019		0.616268		0.628133					0.466673		0.506168		0.495486		0.955859		0.564736		0.211203		0.181066		0.133661		0.137414		0.133173				0.471156	0.069726	15
	6.7								0.210392		0.515164		0.649247		0.381696		0.45454					0.176814		0.0652553		0.0719079		0.0810562		0.0497336		0.0474521		0.0897006		0.0430979		0.0894012		0.031845				0.197154	0.0521597	15
	6.6								0.082219		0.399583		0.410949		0.141736		0.309169					0.191306		0.0590821		0.0651681		0.026677		0.0316489		0.0330611		0.0913649		0.0381891		0.086089		0.0310176				0.133151	0.0345284	15
	6.4								0.00868702		0.0311608		0.014641		0.00733284		0.0270628					0.237688		0.0590821		0.0662902		0.0153908		0.0283598		0.0291717		0.0980061		0.0392805		0.0910599		0.0264677				0.0519787	0.0151081	15

## Sheet: Fig.2G-pHD50-SSD
pHD50 values (steady-state desensitization)
	Wild Type	G212E	G212T	G212F	G212D	G212A	G212Q	G212S
Series 1	7.124					7.04	7.08	6.992
	7.127					7.04	7.076	6.999
	7.087					7.03	7.107	6.971
	7.102					7.17	6.99	7.064
	7.151					7.162	6.972	7.053
						7.146	6.99	7.078
						7.144
Series 2	7.092	7.167	6.821	7.405	7.101
	7.092	7.157	6.675	7.433	7.148
	7.082	7.149	6.639	7.423	7.053
	7.099	7.133	6.748	7.443	7.005
	7.084	7.144	6.713	7.413	7.135
		7.117			7.162
		7.121			7.182
					7.173
					7.18
					7.205
Series 3	7.132	7.166	6.949	7.487	7.305	7.124	7.137	7.055
	7.175	7.24	6.877	7.513	7.23	7.173	7.139	7.008
	7.098	7.201	6.783	7.514		7.226	7.102	7.005
	7.119	7.187	6.86	7.506	7.3	7.178	7.114	6.936
	7.177	7.063	6.87	7.505	7.258		7.102	6.989
	7.131
	7.146
	7.138
	7.17		6.875	7.559		7.181	7.123	7.043
	7.149		6.922	7.662		7.203	7.176	7.158
	7.234		6.961	7.539		7.2	7.185	7.065
			6.93	7.645		7.197	7.212	7.07
			6.924	7.542		7.181	7.188	7.058

## Sheet: Fig.6B-Tau-at-pH50
Time constant of current decay, obtained by exponential fitting from traces induced by a pH close to the pH50
unit: ms
The number in the header indicates the chloride concentration in the extracellular solution
	G212E -110	G212E -0	G212F -110	G212F -0	G212T-110	G212T-0	Wild Type-110	Wild Type-0	G212D -110	G212D -0	G212A-110	G212A-0	G212S-110	G212S-0	G212Q-110	G212Q-0
	2140	2326	135	142	1110	995	1136	562	524	451
	2359	2717	146	205	1136	848	1616	916	557	446
	2542	3491	160	173	1353	998	1338	498	387	346
	2523	2540	203	224	1164	1318			573	453
	2356	3189	181		776	707	1337	566	458	389
	1683	2133
	1940	4063
	2165	2985
	2463	3497
	2147	3499
	3273	3444	271	343	901	543	1389	203	534	385
			239	314	937	523	1653	443	397	347
			225	309	968	500	1104	260	694	329
	4826	5551	221	176	873	507	1207	282	553	431
			211	206	916	547	1179	215	440	362
	3101	2757	243	327	1168	780	1415	270	488	442
	3123	3687	192	295	1056	684	1683	277	402	417
			159	320	1462	994	1127	325	495	314
	2975	2473	196	309	1062	522	1799	621	756	647
	3166	2461			1166	616
	4127	4757					1087	254.5
	2697	852.5					1435	501
	3211	1721					1202	258
	3465	1275					964	213
	2290	1600					1101	205.6
	2408	2904					822	249
	2185	2155					1364	241.9
							1245	219.7
	9160	5276					1906	764.4			5066	2993
	7819	5903					1230	210			4814	3748
	9488	5309									5425	3200
	7907	5965									4760	3670
	5947	4672									5215	3397
											4811	3764
							2055	655.7	436	364.3					957.3	546.6
							1151	554.5	1301	1275					477	375
							1951	1135	695.2	503.8					483.2	339.3
							1228	321.2	862.2	823.7					630.5	522.4
							1797	857.1	481.5	400.1					713.4	524.5
									701.2	575.1					616.4	557.8
			353.4	423.4	1421	727.9	2577	1682					948.9	668.2
			450.1	557.5	927.3	573.7	1260	424.8					2015	783.9
			512.1	427.4	988.8	705.9	1649	628.4					965.7	704.3
			365.6	434.8	952.8	664.3	1366	319.6					2224	2213
			470.4	479.3	812.2	511	1350	615.1					950.9	741.1
			559.3	523.3	948.6	682.8							1457	947.7
	2639	3844	363.2	317.1	896	675	816.2	386.7	385.1	332.4	4779	3068	1199	956.3	477.3	405
	2650	4297	604.5	803.6	1987	1404	916.4	641.9	533.1	397.2	4579	3049	1769	1532	390.8	398.8
	2542	3683	410.8	449.3	1165	1089	1207	511.4	450.3	430.1	5203	3372	1502	1308	814	685.4
	3024	4651	304.5	262.3	779.5	620.8			391.6	397.6	5624	3656	891.8	782.8	514.1	421
	5271	8350					1120	296.7
	2611	3629					1266	243.5
	3241	6502					1215	320
	3323	5107					1107	367.1
	3346	4440
	2275	3688
	3130	4155
	3597	9234
	2547	4288
	2560	3568
	4406	5514

## Sheet: Fig.6C-Tau-at-pH4.5
Time constant of current decay, obtained by exponential fitting from traces induced by a pH4.5
unit: ms
The number in the header indicates the chloride concentration in the extracellular solution
	G212E -110	G212E -0	G212F -110	G212F -0	G212T-110	G212T-0	Wild Type-110	Wild Type-0	G212D -110	G212D -0	G212A-110	G212A-0	G212S-110	G212S-0	G212Q-110	G212Q-0
	1789	934	157	130	1294	650	857	326	485	450
			147	145	1162	585	1382	620	500	401
	2845	1187	164	153	1140	775	1606	307	363	278
	2339	1379	209	172	932	605		477	652	443
	2726	1461	204	144	1023	512	986	341	547	358
	1816	1143
	1390	903
	2433	1156
	1513	1086
	3111	883
	1829	787
	1747	1039	276	233	1003	554	602	121	478	303
			242	270	1002	595	1274	452	396	260
	3665	1251	224	234	1150	536	612	183
	3263	1649	246	157	774	456	653	197	486	342
			228	213	819	499	551	154	407	285
	2687	1596
	2617	1473	242	252	1241	663	778	199	505	340
			220	176	1735	762	752	187	386	320
	3665	1486	220	269	584	432	895	285	485	325
	3121	1093	185	226	989	514	1466	569	576	452
	1741	1139			947	505
	2528	1368					1006	494
	1581	721.5					947	198.9
							824	196.7
	1580	866					620	147
	1381	912					608	134
	1783	1270					498	130.5
	1184	989.8					966.6	155.6
							945.5	120.8
	2571	1343					1273	316.2			1796	953.6
	4543	2823					748.8	162.8			1527	901.8
	3559	2796									1557	1109
	3178	1889									1927	1345
	1873	1013									2260	1457
											1295	866.7
							1942	463.6	399	263.5					1252	593.4
							774.6	280.7	1115	1020					802.4	393.6
							2000	1180	723.5	456.7					754.5	415.5
							690.1	254.4	1025	874.9					668.9	500.4
							940.2	722	547.4	454.2					848.2	621.5
									572	536.3					900.3	522.2
			335.5	445.3	1423	703.2	1789	1648					818.4	458.2
			517.4	437.2	1370	614.6	800.3	291.5					1681	605.9
			474.3	440.5	1340	735	1066	524.2					658.1	438.6
			435.7	435.1	1254	598.1	731.7	213.5					1888	1571
			412	526.2	825.3	423.1	919.4	385.7					850.7	494.8
			541.7	395	1195	609							1184	608.6
	2312	1990	303.4	308.1	1121	563.7	486.6	220.5	285	225.3	1513	1148	930.6	614.9	579.5	361.7
	1546	1318	551.6	776.2	1091	1027	570.9	180.5	437.3	274.5	1062	955.2	1191	1021	472.8	360.2
	1313	1128	472.2	388.6	1182	656.9	709.5	274.4	406.9	262.6	1715	1282	1249	816.1	883.1	673.8
	1752	1275	272.9	253.4	695.5	469.8			321.2	247.7	1848	1309	643.7	471.9	607.9	412.4
	3526	2904					543.6	170
	1342	979.9					681.1	134.1
	2409	1971					768.8	165.3
	3060	2250					595.2	233
	2415	1155
	1034	791.1
	2168	1343
	3332	4200
	2003	1394
	1493	914.9
	3353	2415

## Sheet: Fig.S1A-Act
Chicken ASIC1a constructs
pH dependence of activation
peak current amplitudes normalized to the amplitude obtained at the most acidic pH
WT cASIC1a
	pH	normalized current -->																																													pH	mean	SD
	7.4	0.0219807	0.017864	0.028884	0.0420405																																										7.4	0.0276923	0.010591
	6.8	0.207422	0.183026	0.422394	0.375526				0.0380358		0.026859		-0.00536467		0.00417433		0.00913467		0.00421331		0.00792201		0.0160501		0.0117066		0.016295		0.00688373		0.00962386		0.00456845		0.0640845		0.0237106		0.020535		0.0418137		0.0356007		0.0537965		6.8	0.0686092	0.117143
	6.6	0.517858	0.455343	0.725623	0.683984				0.325213		0.382413		0.277092		0.334017		0.35359		0.372563		0.268871		0.29847		0.292043		0.366622		0.184147		0.201002		0.0594483		0.42185		0.220529		0.130547		0.383697		0.268006		0.419188		6.6	0.345309	0.15505
	6.4								0.744997		0.760153		0.700619		0.683529		0.655918		0.753703		0.677257		0.673395		0.818994		0.84925		0.690825		0.61441		0.594915		0.75718		0.661072		0.549616		0.781404		0.695057		0.820713		6.4	0.709632	0.0794827
	6.2	0.732148	0.593742	0.861023	0.84175				0.87475		0.902642		0.860518		0.841545		0.893484		0.892734		0.758399		0.811445		0.905363		0.948154		0.837278		0.720623		0.734574		0.873292		0.76248		0.676399		0.855725		0.809294		0.881343		6.2	0.820378	0.0854561
	6	0.670344	0.741039	0.93683	0.907409				0.916821		0.96807		1.00563		0.929404		0.89579		0.934547		0.823193		0.807892		0.929121		0.909145		0.87138		0.740312		0.797948		0.955608		0.816271		0.810598		0.903479		0.896984		0.917148		6	0.873259	0.0830072
	5	1.03161	0.935251	0.995487	1.03354				0.991888		0.986874		1.06978		0.961907		0.987957		0.986881		0.968121		0.991559		1.04979		1.00186		0.992298		0.888023		0.919263		1.08293		1.0984		1.05402		1.02905		1.04707		1.02201		5	1.00546	0.0514501
	4	1	1	1	1				1		1		1		1		1		1		1		1		1		1		1		1		1		1		1		1		1		1		1		4	1	0
cASIC1a-G213E
	7.4	0.00677507	0.00639127	0.000447427	0.00919189	-0.00184035			0.00563547		0.00200552		0.00974472		0.0010692		0.00107877		0.00109923		0.00303085		0.00551702																								7.4	0.00385739	0.00359715
	7.2	0.00406287	0.00078067	0.00178971	0.0114981	-0.000612143			0.0103595		0.00563051		0.00764357		0.00315562		0.00340413		0.00300226		0.0055375		0.00261653																								7.2	0.00452838	0.00355712
	7	0.289971	0.254884	0.360619	0.2069	0.232987			0.235232		0.214374		0.186804		0.186267		0.122437		0.131474		0.30583		0.22638																								7	0.227243	0.0663396
	6.8	0.836065	0.752137	0.821917	0.758613	0.755987			0.732718		0.773113		0.547458		0.617491		0.542128		0.532554		0.723268		0.728551																								6.8	0.701692	0.105451
	6.6	0.993203	0.913496	0.960626	0.967816	0.937465			0.926314		0.897992		0.736512		0.819588		0.886537		0.712477		0.925096		0.913817																								6.6	0.891611	0.0854839
	5	1.09893	1.06703	1.00672	1.09197	1.0558			1.03984		0.99163		0.846467		0.934074		1.00204		0.857492		1.0105		1.0002																								5	1.00021	0.0795277
	4	1	1	1	1	1			1		1		1		1		1		1		1		1																								4	1	0
cASIC1a-G213D
	6.8								0.00815759		0.00747831		0.0035724		0.000353565		0.00424408		0.00940435		0.00392548		0.00374759		0.00677796																						6.8	0.0052957	0.0028462
	6.6		0.0666382	0.0330363	-0.0171875	0.0380522			0.057283		0.0334494		0.0382757		0.0301387		0.0376321		0.0254471		0.0213928		0.0196165		0.0342368																						6.6	0.0321547	0.0197617
	6.4	0.159174	0.233327	0.168165	0.0996613	0.14673			0.243747		0.31926		0.0870475		0.164322		0.248854		0.312653		0.245875		0.181004		0.291757																						6.4	0.207256	0.0744671
	6.2	0.39794	0.466628	0.33633	0.264598	0.320643			0.469331		0.495652		0.386466		0.380565		0.422582		0.611338		0.606036		0.556665		0.513616																						6.2	0.444885	0.105436
	6	0.612474	0.61665	0.600567	0.522345	0.532609			0.689815		0.658893		0.477851		0.588557		0.588252		0.626938		0.601314		0.49357		0.648566																						6	0.589886	0.0624566
	5.5	0.681674	0.88331	0.729699	0.694143	0.733704																																									5.5	0.744506	0.0807568
	5	0.937748	1.1333	0.951901	0.883162	0.972835			0.992529		1.00527		1.07735		1.03925		0.947377		0.949604		1.03252		0.998398		1.01054																						5	0.995127	0.0633077
	4	1	1	1	1	1			1		1		1		1		1		1		1		1		1																						4	1	0
[truncated: 1 more columns]

[truncated: 5 more sheets: Fig.S1B-pH50, Fig. S1C-SSD, Fig.S1D-pHD50, Fig.S1E-Tau-at-pH50, Fig.S1F-Tau-at-pH4.5]
